# Supplementary material for: Biodiversity and Classification of Phages Infecting Lactobacillus brevis
Source: Front Microbiol. 2019 Oct 16;10:2396. doi: 10.3389/fmicb.2019.02396 (PMC6805780; doi:10.3389/fmicb.2019.02396)
Supplement: Supplementary file 1 [file Data_Sheet_1.xlsx]

## Sheet: Prophage integration site
Supplementary Table 1. Prophage integration sites (attL and attR) and strain genome coordination
Lb. brevis strains	Prophages	attL	attR
100D8	TP100D8	atgccccgagcagg (2306504-2306517)	atgccccgagcagg (15706-15719)
ATCC 367	TPATCC367	ccgcattatatc (1091650-1091661)	ccgcattatatc (1142323-1142334)
BDGP6	TPBDGP6-1	aaatcctgtactctcctt (164125-164142)	aaatcctgtactctcctt (206062-206079)
	TPBDGP6-2	tccaaacagtgg (666293-666304)	tccaaacagtgg (740704-740715)
	TPBDGP6-3	ttcgactattgagtgggaata (2446977-2446997)	ttcgactattgagtgggaata (2493238-2493258)
	TPBDGP6-4	atgtatcaagcca (2740380-2740392)	atgtatcaagcca (2784356-2784368)
KB290	TPKB290-1	tttcttttttga (1726892-1726903)	tttcttttttga (1761666-1761677)
	TPKB290-2	attaaatgcgccccccgag (2131640-2131658)	aaatggttacatt (2179407-2179419)
SA-C12	TPSAC12-1	taacgggaattaaaat (795928-795943)	taacgggaattaaaat (853379-853394)
	TPSAC12-2	aaatcctgtactctcctt (1389949-1389966)	aaatcctgtactctcctt (1432997-1433014)
SRCM101106	TPSRCM101106-1	tatcacccgcacgg (697788-697801)	tatcacccgcacgg (746024-746037)
	TPSRCM101106-2	ccactgtttgga (894015-894026)	ccactgtttgga (963542-963553)
	TPSRCM101106-3	atgccccgagcagg (1534550-1534563)	atgccccgagcagg (1583259-1583272)
SRCM101174	TPSRCM101174-1	cccagtatacccaat (794755-794769)	cccagtatacccaat (809221-809235)
	TPSRCM101174-2	ccactgtttgga (944745-944756)	ccactgtttgga (1015102-1015113)
	TPSRCM101174-3	atgccccgagcagg (1534550-1534563)	atgccccgagcagg (1583259-1583272)
TMW 1.2108	TPTMW1-4	tatcacccgcacgg (875219-875232)	tatcacccgcacgg (924471-924484)
	TPTMW1-5	atgccccgagcagg (1646465-1646178)	atgccccgagcagg (1690290-1690303)
TMW 1.2111	TPTMW1-6	tatcacccgcacgg (877246-877259)	tatcacccgcacgg (926496-926509)
	TPTMW1-7	atgccccgagcagg (1650297-1650310)	atgccccgagcagg (1694423-1694436)
TMW 1.2112	TPTMW1-1	accccacctccggtata (872885-872901)	accccacctccggtata (924528-924544)
TMW 1.2113	TPTMW1-2	ttttttgttcttataaaatcatattcatacatacttatacaagttagtgctacagaagtgctatttttttagagtgcaat (870833-870912)	ttttttgttcttataaaatcatattcatacatacttatacaagttagtgctacagaagtgctatttttttagagtgcaat (922475-922554)
	TPTMW1-3	acagaattcctactacggctagggtgaaatgccggtttatcagtattttaaaagagtttccagaccccacctccggtata (922333-922412)	acagaattcctactacggctagggtgaaatgccggtttatcagtattttaaaagagtttccagaccccacctccggtata (973864-973943)
UCCLB95	TPMB095	ccactgtttgga (854234-854245)	ccactgtttgga (920310-920321)
UCCLBBS124	TPMB124	aaggagagtacagg (1461342-1461355)	aaggagagtacagg (1524547-1524560)
UCCLBBS449	TPMB449	agggcttttatttagaactcaaaaagaacatacgtttgaaaatatcaatagttgcaatttccaaatcaaggaggaatcaa (1663018-1663097)	agggcttttatttagaactcaaaaagaacatacgtttgaaaatatcaatagttgcaatttccaaatcaaggaggaatcaa (1713242-1713321)
ZLB004	TPZLB004	tggttagagcagac (1032476-1032489)	tggttagagcagac (1100835-1100848)
